# Supplementary material for: New Insights into the Estimation of Reproduction Numbers during an Epidemic
Source: Vaccines (Basel). 2022 Oct 25;10(11):1788. doi: 10.3390/vaccines10111788 (PMC9694736; doi:10.3390/vaccines10111788)
Supplement: Supplementary file 1 [file vaccines-10-01788-s001.zip]

Archive with 1 entries (1 files):
- vaccines-1944616-supplementary.pdf
